# Supplementary material for: High Stimulus-Related Information in Barrel Cortex Inhibitory Interneurons
Source: PLoS Comput Biol. 2015 Jun 22;11(6):e1004121. doi: 10.1371/journal.pcbi.1004121 (PMC4476555; doi:10.1371/journal.pcbi.1004121)
Supplement: S1 Dataset — (ZIP) [file pcbi.1004121.s001.zip]

Archive with 2 entries (2 files):
- Spike_Stim_Data.mat
- Readme.txt
